# Supplementary material for: Segregation of morphogenetic regulatory function of Shox2 from its cell fate guardian role in sinoatrial node development
Source: Commun Biol. 2024 Mar 29;7:385. doi: 10.1038/s42003-024-06039-2 (PMC10980793; doi:10.1038/s42003-024-06039-2)
Supplement: Supplementary file 3 — Supplementary Data 1 [file 42003_2024_6039_MOESM3_ESM.xlsx]

## Sheet: For supplemental Fig.1a
Relative expression of Shox2 in compound Shox2 allele
WT	Shox2HA-Neo/+	Shox2HA-Neo/Cre
1	0.624165	0.219658
1	0.628507	0.141938
1	0.575678	0.166855
1	0.517632	0.215138
1	0.797377	0.166086
1		0.266708

## Sheet: For Fig.2c
Relative Hcn4+ volume
control	dKO
1	0.580358
1	0.527848
1	0.363331

## Sheet: For Fig.2d
Comparison of the AP parameters between the GFP+ cells of the SAN from E13.5 control and dKO mice
AP amplitude (mV)			Maxium rising rate			ADP50			ADP90			ADP50/90			MDP			Distolic slope			Distolic duration
control	dKO		control	dKO		control	dKO		control	dKO		control	dKO		control	dKO		control	dKO		control	dKO
87.9231	71.2009		3.01938	3.34735		103.899	50.379		183.519	211.72		0.566149	0.237952		-63.8928	-59.8254		0.191825	0.0847874		124.788	236.31
79.4046	74.958		3.18333	4.12385		87.7464	61.2244		151.55	148.812		0.578993	0.411421		-63.114	-61.6162		0.230424	0.162242		101.164	131.5
83.214	77.4442		3.98732	3.6756		79.2753	58.1999		194.123	125.56		0.408376	0.463523		-61.4917	-64.7595		0.0712853	0.192777		238.012	135.67
82.8447	66.0954		6.31476	2.57897		64.828	89.9538		172.182	162.28		0.376508	0.554312		-58.7927	-61.72		0.0607135	0.207535		313.032	105.29
67.3574	74.8145		1.74211	3.40941		84.7526	93.9407		171.493	182.362		0.494205	0.515135		-58.9893	-62.0972		0.162251	0.1264		118.836	96.91
	86.781			4.59802			49.6416			138.552			0.358287			-65.7617			0.150327			139.39
	87.182			5.08326			80.2789			147.337			0.544865			-65.9875			0.237211			109.784
	85.4736			3.87645			62.0057			196.494			0.31556			-61.7566			0.0879528			258.892
	93.8824			6.08849			65.9774			152.591			0.432381			-61.2366			0.182922			115.792
	73.7815			3.19509			47.5799			124.021			0.383645			-61.2134			0.283193			76.12
	70.3631			5.64421			95.3499			178			0.534501			-67.4085			0.145227			119.904
	92.8999			7.21545			64.1425			152.134			0.421617			-59.8401			0.166299			119.6
	67.4105			6.48388			96.0842			230.017			0.417727			-60.2612			0.106277			191.64
