# Supplementary material for: Segregation of morphogenetic regulatory function of Shox2 from its cell fate guardian role in sinoatrial node development
Source: Commun Biol. 2024 Mar 29;7:385. doi: 10.1038/s42003-024-06039-2 (PMC10980793; doi:10.1038/s42003-024-06039-2)
Supplement: Supplementary file 4 — Supplementary Data 2 [file 42003_2024_6039_MOESM4_ESM.xlsx]

## Sheet: 工作表 1 - cell fate determination
Potential cell fate determination gene
Akr1e1
Rnf115
Hdgf
Aig1
Dda1
Apex1
Eef1g
Khdrbs3
Tubb4b
Rpl27
Ndufb3
Pla2g12a
Mtus2
Calr
Actc1
Ext1
Mrps26
Mybphl
Oser1
Fam220a
Snap47
Ube2d2a
Tcf19
Nrtn
Smoc2
Alkbh6
Mrpl33
Ppa2
Tomm7
Sec61g
Ss18l2
Smad5
Ttc19
Cnot11
Rps2
Tmem38a
Sh3glb2
Igfbp5
Kdelr3
Abracl
Gemin7
Msn
Kdm1a
Ralbp1
Fign
Rfxap
Ubald2
Pgam2
Thoc3
Mcam
Zc3h14
Taf10
Zbtb20
Chic2
Map3k20
Mrpl42
Myl4
Rpl39
U2surp
Pam
Retreg1
Gid8
R3hdm2
Rnf149
Rpl10
Btbd1
Trir
Actr3
Cox17
Apoe
Nrgn
Map4k4
Ptn
Akap9
Serbp1
Rras2
Clptm1l
Ergic1
Spryd7
Ubfd1
Nudt4
Prkca
Tprgl
Itgb5
Pbrm1
Helz
Chmp5
Ndufv2
Ywhah
Cox11
Txndc5
Cystm1
Zfp579
Med9
Fbln1
Tfpi
Pnn
Arhgap31
Nppb
Mpv17l2
Ppp1cb
Cks2
Lmod2
Fam198b
Rab3ip
Pdlim5
Fhl2
Bola3
Rpl37a
Nrd1
Mcm6
Plekho1
Cox4i2
Pdk3
Isoc1
Stbd1
Rc3h1
Abhd17a
Tmem176b
Eif4g1
Rpl41
Slc6a6
Rbm26
Brd4
Cdc34
Grik5
Ddit3
Msi2
Naa10
Uqcrq
Higd2a
Nap1l1
Il13ra1
Arpc2
Copz2
Mtfr1l
Ap1ar
Tnnt1
Vegfb
Cox7a1
Hopx
Akirin2
Ndufa11
Ccdc34
Snf8
Swi5
Zranb1
Acp1
Fau
Pkig
Fstl1
Fdx1
Akr1b3
D030056L22Rik
Atp1b2
Rab5b
Btbd2
Prrx2
Homer2
Acaa2
Clu
Ccdc8
Rnf126
Bves
Cpne5
Tnni3
Rbm17
Gspt1
Cdc16
Ubap2
Dctn6
Spon1
Tomm6
Myzap
Fkbp9
Cpd
Cggbp1
Lrrc59
Srsf9
Prdx4
Nexn
Rnf166
Cadm1
Acbd6
Abcc9
Mt1
Sh3glb1
Cmas
Sort1
Cav3
Cope
Pet100
Srrm2
Pdcl3
Dnmt1
Bri3
Rhoa
H2afv
Cald1
Rps20
Gsr
Mrfap1
Ndufb4
Slc30a9
Acp6
Rps27
Acat1
Serinc3
Snrpc
Sri
Dok4
Saraf
Pbx1
Tmem208
March5
Cacna2d2
Med13l
Uqcrfs1
Evi5
Zfp622
Ddx50
Brd7
Npepps
Adprhl1
Ung
Spint2
Gm10073
Med30
Pcolce
Prkaca
Rp9
Cyth2
E2f4
Usp1
Perp
Fzr1
Arf3
Ctnnbip1
Dnttip1
Lims2
Tmem60
Ugcg
Bag1
Ubb
Usp10
Ppp1r1b
Iqgap1
Ehd4
Nptn
Cxcl12
Slc22a17
Ccz1
Trabd
Efnb1
Carnmt1
Hnrnpa1
Sccpdh
Ccdc141
Kpna1
Eif3c
Uba2
B230219D22Rik
2010107E04Rik
Eif3j1
Ppp1r14c
Prelid2
Hspb2
Trim63
Coq2
Tmem258
Cbx5
Mmd
Pfkp
Grb14
Strn3
Elob
Rps5
Cst3
Sarnp
Cgnl1
Gtf3a
Mt3
Nop10
Myl7
Rsbn1l
Prnp
Taz
Scfd1
Bod1
Dek
Il15
Srm
Sptan1
Esrra
Dnlz
Mpv17
Hadh
Snrpd2
Pmpcb
Ndufa7
March2
Dpm3
Orai1
Rac1
Brd3
Pex7
Rpl22l1
Hnrnpd
Nol7
Uchl1
Casq1
Lrp6
Evl
Tmem160
Gnb2
Hras
Rps27rt
Nmrk2
Myh7
Ssr2
Fam114a2
Akirin1
Frmd5
Lix1l
Stard3nl
Ankrd1
Usmg5
Ndufa3
Ndufa12
Ube2s
Phb2
Crip1
Ap3s1
