# Supplementary material for: Segregation of morphogenetic regulatory function of Shox2 from its cell fate guardian role in sinoatrial node development
Source: Commun Biol. 2024 Mar 29;7:385. doi: 10.1038/s42003-024-06039-2 (PMC10980793; doi:10.1038/s42003-024-06039-2)
Supplement: Supplementary file 5 — Supplementary Data 3 [file 42003_2024_6039_MOESM5_ESM.xlsx]

## Sheet: 工作表 1 - genes potentially invol
Potential safeguardian gene
Adrb1
Rtf1
1110065P20Rik
Pdgfa
Nt5c
Afdn
Ammecr1l
Dlk1
Mef2c
Ndufs6
Rpl7
Obsl1
Limch1
Gpbp1l1
Chchd4
Bzw1
Eef1b2
Tab2
Ddah1
Col1a1
Tnnt3
Ier3
Cpeb3
Ddx17
Uqcr11
Tubb6
Cdon
Pcbd1
H2afz
Ehbp1l1
Flrt2
Actg1
Nav2
Snrpg
Gnb5
Cited4
Kras
Asb2
Rack1
Kif26b
Eif3f
Socs2
Tm9sf3
Tesc
Phpt1
Cd24a
Tbx3
Sox11
Lsp1
Nucks1
Htra1
Atp6v1a
Rabac1
Srpk1
Efemp2
Zfp422
Dusp5
Bok
Inppl1
Rpl12
Srrm1
Tmod1
Odc1
Ppp4r2
Cbfb
Ppp1r14b
Smyd2
Id1
Arf5
Tbc1d16
Dicer1
Chid1
Tceal8
Txndc9
Lmna
Tmeff1
Tcf7l1
Itgav
Ndufv3
Pgp
Cox7c
Igfbp7
Tbx18
Bzw2
Tspan18
Pitx2
Fos
Col18a1
Camk2d
Atp6v1f
Adamtsl2
Bccip
Dnpep
Mtch1
Unc5b
Uqcc2
Myh10
Naa50
Magi3
Rpl21
Grb10
Stk39
Ccdc92
Aes
Rpl35
