# Supplementary material for: Segregation of morphogenetic regulatory function of Shox2 from its cell fate guardian role in sinoatrial node development
Source: Commun Biol. 2024 Mar 29;7:385. doi: 10.1038/s42003-024-06039-2 (PMC10980793; doi:10.1038/s42003-024-06039-2)
Supplement: Supplementary file 6 — Supplementary Data 4 [file 42003_2024_6039_MOESM6_ESM.xlsx]

## Sheet: 工作表 1 - SAN morphogenesis
Potential morphogenesis gene
Capzb
C1qtnf4
Nrep
Ncoa4
Ndufs4
Gbe1
Ptprs
Eef1d
Ppp2ca
Caprin1
Tomm40
Pim3
Eva1b
Ran
Zfp36l2
Ostc
Crip2
Xirp1
Ccnl2
Ptpn11
Spry2
Camta1
Creb3l2
Mcrip2
D8Ertd738e
Sltm
Tcf12
Smarcd3
Gm10076
Hnrnpf
Luc7l3
Polr2m
Tnks2
Gm16286
Acsl3
Nt5dc2
Ccng2
Cox6c
Plagl1
Nudcd2
Ndufb7
Rpl29
Clic4
Hnrnpa0
Nipsnap2
Vdac1
Hspd1
Rps16
Hcfc1r1
Sec61a1
Zfp771
Mki67
Apobec2
Ctnnb1
Ptov1
Svil
Selenof
Jund
Tnni1
Col4a2
Selenok
Arf4
Gas1
Rpl8
Lmnb1
H2afy2
Sh3bgrl3
Stt3b
Hmgb1
Ctnna1
Cox20
Gaa
Fbn2
Dnajc9
Rasl11b
Tsc22d1
Fam213a
Rps3
Nkx2-5
Tpm4
Rps11
Arhgap1
Atp5j2
Smarca4
Eif4h
Zyx
Siva1
Adamts19
Mmp14
Pabpn1
Srsf1
Tia1
Sap30
Cttn
Gnai2
Vcl
Ywhaq
Kpna4
Cdca3
Rps6
Slc38a1
Zfpm1
Jkamp
Ppp4c
Iqsec1
Rpl5
Nfia
Cdkn1c
Atp5g2
Cbx3
Ndufa2
Yy1
Srsf11
Auts2
Trim28
Fabp5
Id2
Rai1
Ubc
Dnajb1
Cct3
Nenf
Hdlbp
Lbh
Fam120a
Fastk
Gapdh
Cox5a
Gnas
Gja1
Smarcc1
Eno3
Ndufaf3
Rpl23
Khdrbs1
Epb41
Calm3
Dbn1
Hsp90aa1
Elovl6
Fkbp1a
Luc7l2
Rpl23a
Smarce1
Nme1
Srsf6
Sipa1l1
Mbd3
Tial1
Hist3h2a
Hexim1
Rab6a
Nras
Actb
Eno1
Ndufa13
Tns1
Ramp1
Rps15a
Ctsl
Ccdc124
Pdzrn3
Fkbp4
Cox8a
Hmgn1
Ankrd11
Higd1a
Rps15
Mesd
Mrps36
Capza1
Atp5e
Rragd
Cdk11b
Smarcad1
Rbm24
Dstn
Ptma
Gtf2i
Gga2
Hnrnpab
G3bp2
Ddb1
Canx
Cited2
Myh6
Peg3
Rps9
Pdia6
Ubl5
Ranbp1
Slirp
Atl2
Mkln1
Tln2
Ube2i
Herc3
Sox4
Arl8b
Ubqln1
Rps8
Ss18
Igfbp4
Smc6
Atp5h
Gjc1
F2r
Gadd45g
Anp32b
Ndufs2
Eif4g3
Phyh
Rps19
Timm9
Lamc1
Bphl
Dcp1b
Wwc2
Cnn3
Nisch
Myl3
Rps17
Tcea3
Tfg
Fn1
Mcm2
Tgfb2
Wasf2
Dap
Myl12b
Tacc2
Tpi1
Pdia4
Erh
Lamtor4
Ablim1
Sec23a
Eprs
Ctbp1
Atp5b
Sec31a
Lgals1
Ssr1
Inpp5a
Rps12
Eif1
Ssbp3
Calm1
Acaa1a
Senp6
Gar1
Cd63
Prkar1a
Atf3
Herc1
Sulf2
Aldoa
Srsf2
Rpl36al
Pum2
Grcc10
Eif4a1
Rpl32
Dynll2
Galnt1
1700037H04Rik
Klhdc8b
Mrps21
Col4a1
Rps10
Dctpp1
Fosb
N4bp2
Gins2
Set
Gyg
Top2a
Ivns1abp
Pdk1
Hadha
Timp2
Marcksl1
Sub1
Hebp1
Tmem263
Cd164
Csrp2
Oat
Anapc13
Sae1
G3bp1
Rbms1
Nes
Oxct1
Cox18
Slc48a1
Ganab
Sgpp1
Ifrd1
Slc39a10
Rpl19
Ndufa5
Acin1
Scd2
Ndufc1
Qrich1
Atp5d
Rpl13a
Map3k8
Mgat2
Eef1a1
Hnrnph1
Eif4g2
Sertad1
Dusp1
Ncl
Atp2a2
Dsp
Rps14
Snn
Dtymk
Rcan1
Eci1
Mtdh
Actn1
Cdk4
Rpl13
Chd4
Rdx
Slc38a2
Ezh2
Bambi
Sf3b5
Rpl7a
Klf4
Cfl2
Sfpq
Tnnt2
Usp47
Gmnn
Rpl18a
Proser1
Hspb1
Kpnb1
Ubr5
Rps3a1
Mapk1
Usp22
Hspa9
H1fx
Lama4
Ttc28
Junb
Pitpna
Fbl
Cd47
Selenom
Serpinh1
Csrp1
Rala
Pim1
Myl6
Cltc
Acot13
Irf2bp2
2410015M20Rik
Rpl4
Ago2
Ncln
Mdk
Rps28
Rdm1
Chchd10
Lpp
Cirbp
Arl4d
Rtn4
Mxd4
Marcks
Cap1
Ctcf
Wdr26
Npc2
Psip1
Rgs3
Map2k2
Sec61b
Atxn7l3b
Insig1
Rcn1
Hif1a
Metap1d
Ndufb2
Csnk1a1
Tnnc1
Ppp1r3c
Cycs
Hspe1
Cdk8
Dut
Cnot6
Sparc
Clk3
Gtf2h5
Tbx20
Tmem167
Itgb1
Cxxc5
Wac
Myl9
Tubb5
Ralb
Adamts1
Add1
Rap1b
Id3
Kdm6b
Ndufa10
Efcab2
Fxyd1
Myl2
Ptp4a2
Nxf1
Anxa5
Mast4
Atp5g3
Srrt
Atp13a3
Cotl1
